# Supplementary material for: Comparative Analysis of Enzyme Production Patterns of Lignocellulose Degradation of Two White Rot Fungi: Obba rivulosa and Gelatoporia subvermispora
Source: Biomolecules. 2022 Jul 22;12(8):1017. doi: 10.3390/biom12081017 (PMC9330253; doi:10.3390/biom12081017)
Supplement: Supplementary file 1 [file biomolecules-12-01017-s001.zip]

Archive with 3 entries (3 files):
- biomolecules-1773565-supplementary/Figure S1.pdf
- biomolecules-1773565-supplementary/Figure S2.pdf
- biomolecules-1773565-supplementary/Table S1.xlsx
